# Supplementary material for: A potential role of p75NTR in the regulation of circadian rhythm and incremental growth lines during tooth development
Source: Front Physiol. 2022 Sep 23;13:981311. doi: 10.3389/fphys.2022.981311 (PMC9539461; doi:10.3389/fphys.2022.981311)
Supplement: Supplementary file 1 [file DataSheet1.ZIP]

Archive with 31 entries (23 files):
- supplimengtary/
- supplimengtary/FIG.1/
- supplimengtary/FIG.1/FIG 1  supplimentary.pdf
- supplimengtary/FIG.2/
- supplimengtary/FIG.2/2.pdf
- supplimengtary/FIG.2/FIG 2 supplimentary.pdf
- supplimengtary/FIG.3/
- supplimengtary/FIG.3/Fig.3 D.D.Cycle.pzfx
- supplimengtary/FIG.3/Fig.3 D.D.Cycle.xlsx
- supplimengtary/FIG.3/Fig.3 L.D. Cycle.pzfx
- supplimengtary/FIG.3/Fig.3 L.D. Cycle.xlsx
- supplimengtary/FIG.3/Fig.3 L.L. Cycle.pzfx
- supplimengtary/FIG.3/Fig.3 L.L. Cycle.xlsx
- supplimengtary/FIG.4/
- supplimengtary/FIG.4/fig.4.pptx
- supplimengtary/FIG.5/
- supplimengtary/FIG.5/AM supplimengtary.pzfx
- supplimengtary/FIG.5/AM.pzfx
- supplimengtary/FIG.5/Fig.5 AM.xlsx
- supplimengtary/FIG.5/Fig.5 PM.xlsx
- supplimengtary/FIG.5/PM supplimengtary.pzfx
- supplimengtary/FIG.5/PM.pzfx
- supplimengtary/FIG.6/
- supplimengtary/FIG.6/FIG.6.pzfx
- supplimengtary/FIG.6/Fig.6 supplimentary.pzfx
- supplimengtary/FIG.6/Fig.6.xlsx
- supplimengtary/FIG.7/
- supplimengtary/FIG.7/FIG.7.pzfx
- supplimengtary/FIG.7/Fig.7 supplimentary.pzfx
- supplimengtary/FIG.7/Fig.7.xlsx
- supplimengtary/table.doc
