# Supplementary material for: A potential role of p75NTR in the regulation of circadian rhythm and incremental growth lines during tooth development
Source: Front Physiol. 2022 Sep 23;13:981311. doi: 10.3389/fphys.2022.981311 (PMC9539461; doi:10.3389/fphys.2022.981311)
Supplement: Supplementary file 1 [file DataSheet1.ZIP › supplimengtary/FIG.3/Fig.3 D.D.Cycle.xlsx]

## Sheet: Sheet1
Sample	Target	Group	Cq
Sample1	Bmal1	1	30.0889
Sample2	Bmal1	1	29.8928
Sample3	Bmal1	1	29.6966
Sample1	Bmal1	2	26.3538
Sample2	Bmal1	2	25.6232
Sample3	Bmal1	2	26.105
Sample1	Bmal1	3	25.9402
Sample2	Bmal1	3	25.896
Sample3	Bmal1	3	25.8017
Sample1	Bmal1	4	26.3446
Sample2	Bmal1	4	26.2901
Sample3	Bmal1	4	26.3304
Sample1	Bmal1	5	27.4581
Sample2	Bmal1	5	27.6511
Sample3	Bmal1	5	27.4157
Sample1	Bmal1	6	26.4733
Sample2	Bmal1	6	26.4177
Sample3	Bmal1	6	26.2584
Sample1	Bmal1	7	26.3425
Sample2	Bmal1	7	26.5097
Sample3	Bmal1	7	26.3159
Sample1	Bmal1	8	27.1147
Sample2	Bmal1	8	27.2946
Sample3	Bmal1	8	26.8343
Sample1	Bmal1	9	26.4714
Sample2	Bmal1	9	26.5949
Sample3	Bmal1	9	26.5332
Sample1	Bmal1	10	26.1709
Sample2	Bmal1	10	26.0186
Sample3	Bmal1	10	26.0948
Sample1	Bmal1	11	26.0678
Sample2	Bmal1	11	26.3931
Sample3	Bmal1	11	26.4507
Sample1	Bmal1	12	25.5228
Sample2	Bmal1	12	25.7512
Sample3	Bmal1	12	25.8465
Sample1	Bmal1	13	25.1736
Sample2	Bmal1	13	25.3022
Sample3	Bmal1	13	25.0192
Sample1	clock	1	27.9993
Sample2	clock	1	28.0013
Sample3	clock	1	27.6818
Sample1	clock	2	26.878
Sample2	clock	2	27.0211
Sample3	clock	2	26.4963
Sample1	clock	3	26.3271
Sample2	clock	3	26.8072
Sample3	clock	3	26.6626
Sample1	clock	4	27.0974
Sample2	clock	4	27.2176
Sample3	clock	4	26.8314
Sample1	clock	5	27.7255
Sample2	clock	5	27.67
Sample3	clock	5	28.0143
Sample1	clock	6	26.9019
Sample2	clock	6	26.7948
Sample3	clock	6	26.8556
Sample1	clock	7	26.5216
Sample2	clock	7	26.6385
Sample3	clock	7	26.5085
Sample1	clock	8	27.3992
Sample2	clock	8	27.3964
Sample3	clock	8	27.7216
Sample1	clock	9	26.4769
Sample2	clock	9	26.5717
Sample3	clock	9	26.8729
Sample1	clock	10	26.2487
Sample2	clock	10	26.3601
Sample3	clock	10	26.4024
Sample1	clock	11	26.5415
Sample2	clock	11	26.9025
Sample3	clock	11	26.9871
Sample1	clock	12	25.5562
Sample2	clock	12	26.2869
Sample3	clock	12	26.101
Sample1	clock	13	26.1073
Sample2	clock	13	26.0252
Sample3	clock	13	25.7562
Sample1	Dlx1	1	27.1106
Sample2	Dlx1	1	27.346
Sample3	Dlx1	1	27.1294
Sample1	Dlx1	2	27.1902
Sample2	Dlx1	2	27.2425
Sample3	Dlx1	2	27.0813
Sample1	Dlx1	3	26.8906
Sample2	Dlx1	3	26.6162
Sample3	Dlx1	3	26.6439
Sample1	Dlx1	4	26.5576
Sample2	Dlx1	4	26.6486
Sample3	Dlx1	4	26.6708
Sample1	Dlx1	5	26.7775
Sample2	Dlx1	5	26.4312
Sample3	Dlx1	5	26.7276
Sample1	Dlx1	6	26.7346
Sample2	Dlx1	6	26.6472
Sample3	Dlx1	6	26.4492
Sample1	Dlx1	7	26.4892
Sample2	Dlx1	7	26.5519
Sample3	Dlx1	7	26.4347
Sample1	Dlx1	8	26.316
Sample2	Dlx1	8	26.7569
Sample3	Dlx1	8	26.4314
Sample1	Dlx1	9	26.3202
Sample2	Dlx1	9	26.6321
Sample3	Dlx1	9	26.5417
Sample1	Dlx1	10	26.4567
Sample2	Dlx1	10	26.4058
Sample3	Dlx1	10	26.3073
Sample1	Dlx1	11	26.0983
Sample2	Dlx1	11	26.7558
Sample3	Dlx1	11	26.4666
Sample1	Dlx1	12	25.9532
Sample2	Dlx1	12	26.1376
Sample3	Dlx1	12	26.3166
Sample1	Dlx1	13	26.4383
Sample2	Dlx1	13	26.2825
Sample3	Dlx1	13	25.9693
Sample1	GAPDH	1	24.6166
Sample2	GAPDH	1	24.7399
Sample3	GAPDH	1	24.5359
Sample1	GAPDH	2	24.5839
Sample2	GAPDH	2	24.4708
Sample3	GAPDH	2	24.4409
Sample1	GAPDH	3	24.0425
Sample2	GAPDH	3	24.3122
Sample3	GAPDH	3	24.2464
Sample1	GAPDH	4	23.0714
Sample2	GAPDH	4	23.2912
Sample3	GAPDH	4	23.0476
Sample1	GAPDH	5	24.1788
Sample2	GAPDH	5	24.5308
Sample3	GAPDH	5	24.1367
Sample1	GAPDH	6	23.4462
Sample2	GAPDH	6	23.498
Sample3	GAPDH	6	23.2618
Sample1	GAPDH	7	23.169
Sample2	GAPDH	7	22.9607
Sample3	GAPDH	7	23.2705
Sample1	GAPDH	8	24.7058
Sample2	GAPDH	8	24.5599
Sample3	GAPDH	8	24.6329
Sample1	GAPDH	9	22.819
Sample2	GAPDH	9	23.1554
Sample3	GAPDH	9	23.2364
Sample1	GAPDH	10	22.9808
Sample2	GAPDH	10	22.8802
Sample3	GAPDH	10	22.6445
Sample1	GAPDH	11	22.9966
Sample2	GAPDH	11	23.3156
Sample3	GAPDH	11	23.2814
Sample1	GAPDH	12	22.6434
Sample2	GAPDH	12	22.7394
Sample3	GAPDH	12	22.8737
Sample1	GAPDH	13	23.8693
Sample2	GAPDH	13	23.8456
Sample3	GAPDH	13	23.8575
Sample1	P75NTR	1	28.9024
Sample2	P75NTR	1	29.3824
Sample3	P75NTR	1	29.297
Sample1	P75NTR	2	27.0981
Sample2	P75NTR	2	27.3345
Sample3	P75NTR	2	26.9942
Sample1	P75NTR	3	27.4022
Sample2	P75NTR	3	27.5274
Sample3	P75NTR	3	27.1006
Sample1	P75NTR	4	27.0442
Sample2	P75NTR	4	27.359
Sample3	P75NTR	4	27.0495
Sample1	P75NTR	5	29.6645
Sample2	P75NTR	5	30.0601
Sample3	P75NTR	5	29.8623
Sample1	P75NTR	6	28.3153
Sample2	P75NTR	6	28.4737
Sample3	P75NTR	6	28.1001
Sample1	P75NTR	7	27.4877
Sample2	P75NTR	7	27.6025
Sample3	P75NTR	7	28.0312
Sample1	P75NTR	8	29.1934
Sample2	P75NTR	8	29.1646
Sample3	P75NTR	8	29.179
Sample1	P75NTR	9	29.0728
Sample2	P75NTR	9	29.3353
Sample3	P75NTR	9	29.2717
Sample1	P75NTR	10	29.3598
Sample2	P75NTR	10	29.5828
Sample3	P75NTR	10	29.8058
Sample1	P75NTR	11	29.2537
Sample2	P75NTR	11	29.4641
Sample3	P75NTR	11	29.1247
Sample1	P75NTR	12	27.5088
Sample2	P75NTR	12	27.4408
Sample3	P75NTR	12	27.6756
Sample1	P75NTR	13	28.8575
Sample2	P75NTR	13	29.0412
Sample3	P75NTR	13	29.2888
Sample1	per1	1	32.7903
Sample2	per1	1	32.8786
Sample3	per1	1	32.9669
Sample1	per1	2	29.1372
Sample2	per1	2	29.0369
Sample3	per1	2	29.0643
Sample1	per1	3	29.1548
Sample2	per1	3	28.998
Sample3	per1	3	28.9178
Sample1	per1	4	28.6795
Sample2	per1	4	28.7036
Sample3	per1	4	28.6251
Sample1	per1	5	29.5493
Sample2	per1	5	29.5788
Sample3	per1	5	29.3742
Sample1	per1	6	28.8828
Sample2	per1	6	28.9751
Sample3	per1	6	28.7366
Sample1	per1	7	29.1422
Sample2	per1	7	29.1624
Sample3	per1	7	28.9505
Sample1	per1	8	29.8109
Sample2	per1	8	30.1291
Sample3	per1	8	29.8004
Sample1	per1	9	28.96
Sample2	per1	9	29.1014
Sample3	per1	9	29.4505
Sample1	per1	10	29.0399
Sample2	per1	10	29.0399
Sample3	per1	10	28.8893
Sample1	per1	11	28.9756
Sample2	per1	11	29.3118
Sample3	per1	11	29.5172
Sample1	per1	12	28.4003
Sample2	per1	12	28.6405
Sample3	per1	12	28.8656
Sample1	per1	13	29.059
Sample2	per1	13	28.6808
Sample3	per1	13	28.8699
Sample1	runx2	1	25.644
Sample2	runx2	1	26.1799
Sample3	runx2	1	25.7005
Sample1	runx2	2	24.0733
Sample2	runx2	2	24.1571
Sample3	runx2	2	23.9651
Sample1	runx2	3	23.9564
Sample2	runx2	3	23.9486
Sample3	runx2	3	23.899
Sample1	runx2	4	24.0386
Sample2	runx2	4	24.01
Sample3	runx2	4	24.0428
Sample1	runx2	5	24.3026
Sample2	runx2	5	24.5727
Sample3	runx2	5	24.389
Sample1	runx2	6	24.458
Sample2	runx2	6	24.2361
Sample3	runx2	6	24.2099
Sample1	runx2	7	24.3362
Sample2	runx2	7	24.2811
Sample3	runx2	7	24.064
Sample1	runx2	8	24.2104
Sample2	runx2	8	24.4711
Sample3	runx2	8	24.2548
Sample1	runx2	9	24.0505
Sample2	runx2	9	24.2384
Sample3	runx2	9	24.2622
Sample1	runx2	10	23.9921
Sample2	runx2	10	24.0824
Sample3	runx2	10	24.0577
Sample1	runx2	11	24.0198
Sample2	runx2	11	24.4597
Sample3	runx2	11	24.2118
Sample1	runx2	12	23.5723
Sample2	runx2	12	23.8037
Sample3	runx2	12	23.972
Sample1	runx2	13	22.2988
Sample2	runx2	13	22.1559
Sample3	runx2	13	21.9525
