# Supplementary material for: A potential role of p75NTR in the regulation of circadian rhythm and incremental growth lines during tooth development
Source: Front Physiol. 2022 Sep 23;13:981311. doi: 10.3389/fphys.2022.981311 (PMC9539461; doi:10.3389/fphys.2022.981311)
Supplement: Supplementary file 1 [file DataSheet1.ZIP › supplimengtary/FIG.3/Fig.3 L.D. Cycle.xlsx]

## Sheet: Sheet1
Sample	Target	Group	Cq
Sample1	Bmal1	1	26.7036
Sample2	Bmal1	1	26.9065
Sample3	Bmal1	1	26.8326
Sample1	Bmal1	2	25.6116
Sample2	Bmal1	2	25.9339
Sample3	Bmal1	2	25.7349
Sample1	Bmal1	3	26.222
Sample2	Bmal1	3	26.3112
Sample3	Bmal1	3	26.1327
Sample1	Bmal1	4	25.2455
Sample2	Bmal1	4	25.9492
Sample3	Bmal1	4	25.9632
Sample1	Bmal1	5	26.0688
Sample2	Bmal1	5	25.2524
Sample3	Bmal1	5	25.5549
Sample1	Bmal1	6	28.0382
Sample2	Bmal1	6	27.9071
Sample3	Bmal1	6	28.1693
Sample1	Bmal1	7	26.2054
Sample2	Bmal1	7	26.2533
Sample3	Bmal1	7	26.1202
Sample1	Bmal1	8	26.4515
Sample2	Bmal1	8	26.6451
Sample3	Bmal1	8	26.2515
Sample1	Bmal1	9	26.1257
Sample2	Bmal1	9	26.1172
Sample3	Bmal1	9	26.1087
Sample1	Bmal1	10	27.588
Sample2	Bmal1	10	27.9511
Sample3	Bmal1	10	27.4065
Sample1	Bmal1	11	26.351
Sample2	Bmal1	11	25.9437
Sample3	Bmal1	11	25.925
Sample1	Bmal1	12	26.6478
Sample2	Bmal1	12	26.7122
Sample3	Bmal1	12	26.4646
Sample1	Bmal1	13	23.7558
Sample2	Bmal1	13	24.0136
Sample3	Bmal1	13	23.628
Sample1	clock	1	28.1464
Sample2	clock	1	27.8448
Sample3	clock	1	27.7985
Sample1	clock	2	25.7443
Sample2	clock	2	25.1513
Sample3	clock	2	25.9978
Sample1	clock	3	26.7611
Sample2	clock	3	26.5158
Sample3	clock	3	26.8149
Sample1	clock	4	27.1992
Sample2	clock	4	27.0006
Sample3	clock	4	27.0161
Sample1	clock	5	26.55
Sample2	clock	5	27.1743
Sample3	clock	5	26.5029
Sample1	clock	6	27.5379
Sample2	clock	6	27.7593
Sample3	clock	6	27.6486
Sample1	clock	7	27.346
Sample2	clock	7	27.2153
Sample3	clock	7	27.0163
Sample1	clock	8	27.2791
Sample2	clock	8	27.2835
Sample3	clock	8	26.8137
Sample1	clock	9	27.3908
Sample2	clock	9	27.4084
Sample3	clock	9	26.7844
Sample1	clock	10	26.3818
Sample2	clock	10	26.3234
Sample3	clock	10	26.972
Sample1	clock	11	27.0823
Sample2	clock	11	27.0247
Sample3	clock	11	27.2951
Sample1	clock	12	28.5642
Sample2	clock	12	28.1383
Sample3	clock	12	28.4436
Sample1	clock	13	24.5575
Sample2	clock	13	24.6948
Sample3	clock	13	24.721
Sample1	Dlx1	1	28.3664
Sample2	Dlx1	1	28.3731
Sample3	Dlx1	1	28.7328
Sample1	Dlx1	2	27.5635
Sample2	Dlx1	2	27.5393
Sample3	Dlx1	2	27.8489
Sample1	Dlx1	3	26.9334
Sample2	Dlx1	3	27.1182
Sample3	Dlx1	3	27.1168
Sample1	Dlx1	4	27.7049
Sample2	Dlx1	4	27.6823
Sample3	Dlx1	4	27.6647
Sample1	Dlx1	5	27.5525
Sample2	Dlx1	5	27.7086
Sample3	Dlx1	5	27.5036
Sample1	Dlx1	6	27.7464
Sample2	Dlx1	6	27.7115
Sample3	Dlx1	6	27.7326
Sample1	Dlx1	7	27.7738
Sample2	Dlx1	7	27.302
Sample3	Dlx1	7	27.1808
Sample1	Dlx1	8	27.3703
Sample2	Dlx1	8	27.1421
Sample3	Dlx1	8	27.2879
Sample1	Dlx1	9	27.6259
Sample2	Dlx1	9	27.272
Sample3	Dlx1	9	27.8868
Sample1	Dlx1	10	27.6532
Sample2	Dlx1	10	27.4251
Sample3	Dlx1	10	27.5709
Sample1	Dlx1	11	27.2578
Sample2	Dlx1	11	27.3769
Sample3	Dlx1	11	27.3842
Sample1	Dlx1	12	27.1539
Sample2	Dlx1	12	27.1925
Sample3	Dlx1	12	26.9885
Sample1	Dlx1	13	26.3433
Sample2	Dlx1	13	26.4372
Sample3	Dlx1	13	26.3497
Sample1	GAPDH	1	25.5307
Sample2	GAPDH	1	25.7083
Sample3	GAPDH	1	25.4774
Sample1	GAPDH	2	24.1738
Sample2	GAPDH	2	24.4057
Sample3	GAPDH	2	24.3606
Sample1	GAPDH	3	23.3461
Sample2	GAPDH	3	23.2906
Sample3	GAPDH	3	23.576
Sample1	GAPDH	4	23.1766
Sample2	GAPDH	4	22.67
Sample3	GAPDH	4	23.3422
Sample1	GAPDH	5	23.2771
Sample2	GAPDH	5	23.0489
Sample3	GAPDH	5	22.7885
Sample1	GAPDH	6	24.2839
Sample2	GAPDH	6	23.9003
Sample3	GAPDH	6	24.0641
Sample1	GAPDH	7	24.5041
Sample2	GAPDH	7	24.5744
Sample3	GAPDH	7	24.3969
Sample1	GAPDH	8	24.1138
Sample2	GAPDH	8	23.6611
Sample3	GAPDH	8	24.0769
Sample1	GAPDH	9	24.1652
Sample2	GAPDH	9	24.6449
Sample3	GAPDH	9	23.7818
Sample1	GAPDH	10	24.0616
Sample2	GAPDH	10	24.2723
Sample3	GAPDH	10	24.3668
Sample1	GAPDH	11	24.3898
Sample2	GAPDH	11	24.7161
Sample3	GAPDH	11	24.5481
Sample1	GAPDH	12	25.0376
Sample2	GAPDH	12	25.2827
Sample3	GAPDH	12	25.489
Sample1	GAPDH	13	22.9755
Sample2	GAPDH	13	23.1216
Sample3	GAPDH	13	23.0464
Sample1	P75NTR	1	26.9056
Sample2	P75NTR	1	25.3625
Sample3	P75NTR	1	25.7818
Sample1	P75NTR	2	25.46
Sample2	P75NTR	2	24.7029
Sample3	P75NTR	2	25.1265
Sample1	P75NTR	3	26.7755
Sample2	P75NTR	3	27.1988
Sample3	P75NTR	3	27.6222
Sample1	P75NTR	4	26.1664
Sample2	P75NTR	4	26.2391
Sample3	P75NTR	4	25.9861
Sample1	P75NTR	5	26.2888
Sample2	P75NTR	5	26.1159
Sample3	P75NTR	5	26.2235
Sample1	P75NTR	6	26.9177
Sample2	P75NTR	6	27.0226
Sample3	P75NTR	6	27.3302
Sample1	P75NTR	7	25.5362
Sample2	P75NTR	7	25.6493
Sample3	P75NTR	7	25.5122
Sample1	P75NTR	8	25.9239
Sample2	P75NTR	8	25.8048
Sample3	P75NTR	8	25.3116
Sample1	P75NTR	9	25.6446
Sample2	P75NTR	9	25.4688
Sample3	P75NTR	9	25.4221
Sample1	P75NTR	10	27.926
Sample2	P75NTR	10	27.72
Sample3	P75NTR	10	28.1319
Sample1	P75NTR	11	25.8458
Sample2	P75NTR	11	25.8224
Sample3	P75NTR	11	25.9609
Sample1	P75NTR	12	25.9919
Sample2	P75NTR	12	25.5823
Sample3	P75NTR	12	25.8479
Sample1	P75NTR	13	24.7728
Sample2	P75NTR	13	24.8165
Sample3	P75NTR	13	54.942
Sample1	per1	1	30.0869
Sample2	per1	1	25.6127
Sample3	per1	1	25.3657
Sample1	per1	2	24.1437
Sample2	per1	2	24.3025
Sample3	per1	2	24.2382
Sample1	per1	3	27.6375
Sample2	per1	3	27.5678
Sample3	per1	3	27.8193
Sample1	per1	4	23.4826
Sample2	per1	4	23.8403
Sample3	per1	4	23.2928
Sample1	per1	5	24.0745
Sample2	per1	5	24.4928
Sample3	per1	5	24.7243
Sample1	per1	6	25.149
Sample2	per1	6	25.7967
Sample3	per1	6	25.8161
Sample1	per1	7	24.9505
Sample2	per1	7	24.9514
Sample3	per1	7	25.0308
Sample1	per1	8	24.8175
Sample2	per1	8	24.5828
Sample3	per1	8	24.5267
Sample1	per1	9	24.8065
Sample2	per1	9	24.367
Sample3	per1	9	24.4073
Sample1	per1	10	26.5666
Sample2	per1	10	26.5456
Sample3	per1	10	26.5246
Sample1	per1	11	24.9236
Sample2	per1	11	25.0501
Sample3	per1	11	25.2254
Sample1	per1	12	25.5177
Sample2	per1	12	25.3797
Sample3	per1	12	25.5825
Sample1	per1	13	23.7485
Sample2	per1	13	23.8169
Sample3	per1	13	50.2562
Sample1	runx2	1	26.1388
Sample2	runx2	1	26.2618
Sample3	runx2	1	26.2841
Sample1	runx2	2	25.4275
Sample2	runx2	2	25.4634
Sample3	runx2	2	25.1971
Sample1	runx2	3	25.3702
Sample2	runx2	3	25.0915
Sample3	runx2	3	25.4229
Sample1	runx2	4	24.9157
Sample2	runx2	4	25.1492
Sample3	runx2	4	25.0325
Sample1	runx2	5	25.2296
Sample2	runx2	5	25.2312
Sample3	runx2	5	25.1968
Sample1	runx2	6	26.9377
Sample2	runx2	6	26.9789
Sample3	runx2	6	26.9583
Sample1	runx2	7	24.427
Sample2	runx2	7	24.3353
Sample3	runx2	7	24.2834
Sample1	runx2	8	24.1456
Sample2	runx2	8	24.2625
Sample3	runx2	8	24.1482
Sample1	runx2	9	23.9281
Sample2	runx2	9	24.1343
Sample3	runx2	9	23.9565
Sample1	runx2	10	25.9486
Sample2	runx2	10	25.6758
Sample3	runx2	10	26.6246
Sample1	runx2	11	24.2522
Sample2	runx2	11	24.1915
Sample3	runx2	11	24.3978
Sample1	runx2	12	24.4468
Sample2	runx2	12	24.4138
Sample3	runx2	12	24.571
Sample1	runx2	13	22.9942
Sample2	runx2	13	22.8048
Sample3	runx2	13	23.0147
