# Supplementary material for: A potential role of p75NTR in the regulation of circadian rhythm and incremental growth lines during tooth development
Source: Front Physiol. 2022 Sep 23;13:981311. doi: 10.3389/fphys.2022.981311 (PMC9539461; doi:10.3389/fphys.2022.981311)
Supplement: Supplementary file 1 [file DataSheet1.ZIP › supplimengtary/FIG.3/Fig.3 L.L. Cycle.xlsx]

## Sheet: Sheet1
Sample	Target	Group	Cq
Sample1	Bmal1	1	27.7266
Sample2	Bmal1	1	27.4506
Sample3	Bmal1	1	27.5886
Sample1	Bmal1	10	25.5002
Sample2	Bmal1	10	25.2966
Sample3	Bmal1	10	25.2197
Sample1	Bmal1	11	25.9296
Sample2	Bmal1	11	25.7763
Sample3	Bmal1	11	25.6389
Sample1	Bmal1	12	25.3109
Sample2	Bmal1	12	25.306
Sample3	Bmal1	12	25.3158
Sample1	Bmal1	13	28.2641
Sample2	Bmal1	13	29.0147
Sample3	Bmal1	13	28.4423
Sample1	Bmal1	2	25.5032
Sample2	Bmal1	2	25.4782
Sample3	Bmal1	2	25.3787
Sample1	Bmal1	3	25.8875
Sample2	Bmal1	3	25.3939
Sample3	Bmal1	3	25.3914
Sample1	Bmal1	4	27.4482
Sample2	Bmal1	4	27.1333
Sample3	Bmal1	4	27.0855
Sample1	Bmal1	5	27.967
Sample2	Bmal1	5	27.7366
Sample3	Bmal1	5	28.1974
Sample1	Bmal1	6	25.2623
Sample2	Bmal1	6	25.3306
Sample3	Bmal1	6	25.3817
Sample1	Bmal1	7	24.8563
Sample2	Bmal1	7	25.2479
Sample3	Bmal1	7	24.9778
Sample1	Bmal1	8	25.2746
Sample2	Bmal1	8	25.1797
Sample3	Bmal1	8	25.2966
Sample1	Bmal1	9	28.3634
Sample2	Bmal1	9	27.9508
Sample3	Bmal1	9	28.7761
Sample1	clock	1	28.3387
Sample2	clock	1	28.6763
Sample3	clock	1	29.0228
Sample1	clock	10	26.478
Sample2	clock	10	26.3138
Sample3	clock	10	26.4067
Sample1	clock	11	27.0374
Sample2	clock	11	26.5999
Sample3	clock	11	26.8962
Sample1	clock	12	26.5269
Sample2	clock	12	26.7675
Sample3	clock	12	26.4815
Sample1	clock	13	28.144
Sample2	clock	13	27.2971
Sample3	clock	13	27.4169
Sample1	clock	2	26.3351
Sample2	clock	2	26.4889
Sample3	clock	2	26.3017
Sample1	clock	3	26.5773
Sample2	clock	3	26.6658
Sample3	clock	3	26.4495
Sample1	clock	4	27.9988
Sample2	clock	4	28.0645
Sample3	clock	4	28.0461
Sample1	clock	5	27.1365
Sample2	clock	5	27.1536
Sample3	clock	5	26.9235
Sample1	clock	6	26.1508
Sample2	clock	6	26.1887
Sample3	clock	6	26.5881
Sample1	clock	7	26.1414
Sample2	clock	7	25.9112
Sample3	clock	7	26.0439
Sample1	clock	8	26.4729
Sample2	clock	8	26.6461
Sample3	clock	8	26.7575
Sample1	clock	9	27.2548
Sample2	clock	9	27.161
Sample3	clock	9	27.4274
Sample1	Dlx1	1	30.4804
Sample2	Dlx1	1	30.7981
Sample3	Dlx1	1	30.2447
Sample1	Dlx1	10	27.8659
Sample2	Dlx1	10	27.6619
Sample3	Dlx1	10	28.0268
Sample1	Dlx1	11	28.3511
Sample2	Dlx1	11	28.2967
Sample3	Dlx1	11	28.4076
Sample1	Dlx1	12	28.0773
Sample2	Dlx1	12	28.0816
Sample3	Dlx1	12	28.0859
Sample1	Dlx1	13	28.1462
Sample2	Dlx1	13	28.4157
Sample3	Dlx1	13	28.1703
Sample1	Dlx1	2	28.3018
Sample2	Dlx1	2	28.1911
Sample3	Dlx1	2	28.1715
Sample1	Dlx1	3	27.8236
Sample2	Dlx1	3	27.7199
Sample3	Dlx1	3	27.6931
Sample1	Dlx1	4	29.2691
Sample2	Dlx1	4	29.6861
Sample3	Dlx1	4	29.3269
Sample1	Dlx1	5	28.4577
Sample2	Dlx1	5	28.5435
Sample3	Dlx1	5	28.7501
Sample1	Dlx1	6	27.7705
Sample2	Dlx1	6	27.982
Sample3	Dlx1	6	27.847
Sample1	Dlx1	7	28.2721
Sample2	Dlx1	7	28.1157
Sample3	Dlx1	7	27.9265
Sample1	Dlx1	8	28.5097
Sample2	Dlx1	8	28.5735
Sample3	Dlx1	8	28.9303
Sample1	Dlx1	9	28.7494
Sample2	Dlx1	9	28.5213
Sample3	Dlx1	9	28.4241
Sample1	GAPDH	1	20.5046
Sample2	GAPDH	1	20.4019
Sample3	GAPDH	1	20.1647
Sample1	GAPDH	10	18.6305
Sample2	GAPDH	10	18.3191
Sample3	GAPDH	10	18.3946
Sample1	GAPDH	11	19.3881
Sample2	GAPDH	11	19.2388
Sample3	GAPDH	11	19.4523
Sample1	GAPDH	12	18.6448
Sample2	GAPDH	12	18.5088
Sample3	GAPDH	12	18.8762
Sample1	GAPDH	13	19.1919
Sample2	GAPDH	13	18.8064
Sample3	GAPDH	13	18.9991
Sample1	GAPDH	2	19.1981
Sample2	GAPDH	2	19.0976
Sample3	GAPDH	2	18.8918
Sample1	GAPDH	3	18.3997
Sample2	GAPDH	3	18.2377
Sample3	GAPDH	3	18.0852
Sample1	GAPDH	4	20.0367
Sample2	GAPDH	4	19.5957
Sample3	GAPDH	4	19.8695
Sample1	GAPDH	5	18.5815
Sample2	GAPDH	5	18.5324
Sample3	GAPDH	5	18.5413
Sample1	GAPDH	6	18.331
Sample2	GAPDH	6	18.1695
Sample3	GAPDH	6	18.1173
Sample1	GAPDH	7	18.0856
Sample2	GAPDH	7	18.7136
Sample3	GAPDH	7	18.4049
Sample1	GAPDH	8	18.8272
Sample2	GAPDH	8	18.8364
Sample3	GAPDH	8	18.8455
Sample1	GAPDH	9	19.277
Sample2	GAPDH	9	19.3258
Sample3	GAPDH	9	19.3517
Sample1	P75NTR	1	20.3571
Sample2	P75NTR	1	29.201
Sample3	P75NTR	1	29.021
Sample1	P75NTR	10	29.0715
Sample2	P75NTR	10	27.0928
Sample3	P75NTR	10	26.7548
Sample1	P75NTR	11	28.0641
Sample2	P75NTR	11	28.1694
Sample3	P75NTR	11	27.9083
Sample1	P75NTR	12	27.2898
Sample2	P75NTR	12	27.1661
Sample3	P75NTR	12	27.1759
Sample1	P75NTR	13	27.8089
Sample2	P75NTR	13	29.1087
Sample3	P75NTR	13	29.2239
Sample1	P75NTR	2	27.8775
Sample2	P75NTR	2	27.2611
Sample3	P75NTR	2	27.2165
Sample1	P75NTR	3	26.6265
Sample2	P75NTR	3	27.8448
Sample3	P75NTR	3	28.197
Sample1	P75NTR	4	29.3017
Sample2	P75NTR	4	29.5419
Sample3	P75NTR	4	29.5196
Sample1	P75NTR	5	27.7409
Sample2	P75NTR	5	29.6296
Sample3	P75NTR	5	29.8974
Sample1	P75NTR	6	29.0161
Sample2	P75NTR	6	27.3133
Sample3	P75NTR	6	27.0834
Sample1	P75NTR	7	26.8282
Sample2	P75NTR	7	26.876
Sample3	P75NTR	7	26.9627
Sample1	P75NTR	8	27.3552
Sample2	P75NTR	8	27.4506
Sample3	P75NTR	8	27.443
Sample1	P75NTR	9	28.4129
Sample2	P75NTR	9	29.1039
Sample3	P75NTR	9	30.7793
Sample1	per1	1	30.313
Sample2	per1	1	33.09
Sample3	per1	1	33.2361
Sample1	per1	10	33.625
Sample2	per1	10	29.4897
Sample3	per1	10	29.1751
Sample1	per1	11	30.3034
Sample2	per1	11	29.8535
Sample3	per1	11	30.0506
Sample1	per1	12	29.3944
Sample2	per1	12	29.6175
Sample3	per1	12	29.6634
Sample1	per1	13	29.9353
Sample2	per1	13	33.0094
Sample3	per1	13	33.013
Sample1	per1	2	31.9954
Sample2	per1	2	28.7754
Sample3	per1	2	28.5034
Sample1	per1	3	27.6358
Sample2	per1	3	28.9767
Sample3	per1	3	28.7379
Sample1	per1	4	30.345
Sample2	per1	4	31.0985
Sample3	per1	4	31.1423
Sample1	per1	5	29.838
Sample2	per1	5	31.0042
Sample3	per1	5	31.2725
Sample1	per1	6	30.7863
Sample2	per1	6	28.7875
Sample3	per1	6	28.7317
Sample1	per1	7	28.9268
Sample2	per1	7	28.7506
Sample3	per1	7	28.7771
Sample1	per1	8	29.5997
Sample2	per1	8	29.9171
Sample3	per1	8	29.9475
Sample1	per1	9	30.4602
Sample2	per1	9	34.2951
Sample3	per1	9	34.2868
Sample1	runx2	1	34.4409
Sample2	runx2	1	28.1923
Sample3	runx2	1	28.4646
Sample1	runx2	10	26.3425
Sample2	runx2	10	25.3037
Sample3	runx2	10	25.3119
Sample1	runx2	11	26.2581
Sample2	runx2	11	26.1769
Sample3	runx2	11	25.8752
Sample1	runx2	12	25.2962
Sample2	runx2	12	25.4091
Sample3	runx2	12	25.1088
Sample1	runx2	13	25.9749
Sample2	runx2	13	25.2378
Sample3	runx2	13	25.3899
Sample1	runx2	2	27.0245
Sample2	runx2	2	25.5183
Sample3	runx2	2	25.7908
Sample1	runx2	3	24.6915
Sample2	runx2	3	25.4628
Sample3	runx2	3	25.2134
Sample1	runx2	4	26.821
Sample2	runx2	4	26.814
Sample3	runx2	4	26.8317
Sample1	runx2	5	25.7185
Sample2	runx2	5	27.3607
Sample3	runx2	5	27.3158
Sample1	runx2	6	26.6948
Sample2	runx2	6	25.0832
Sample3	runx2	6	24.7995
Sample1	runx2	7	25.7234
Sample2	runx2	7	25.2044
Sample3	runx2	7	25.2903
Sample1	runx2	8	25.7252
Sample2	runx2	8	25.4902
Sample3	runx2	8	25.6014
Sample1	runx2	9	25.7393
Sample2	runx2	9	27.4777
Sample3	runx2	9	27.3838
