# Supplementary material for: A potential role of p75NTR in the regulation of circadian rhythm and incremental growth lines during tooth development
Source: Front Physiol. 2022 Sep 23;13:981311. doi: 10.3389/fphys.2022.981311 (PMC9539461; doi:10.3389/fphys.2022.981311)
Supplement: Supplementary file 1 [file DataSheet1.ZIP › supplimengtary/FIG.5/Fig.5 AM.xlsx]

## Sheet: Sheet1
Sample	Target	Group	Cq
Sample1	P75NTR	AM-LD	26.1024
Sample2	P75NTR	AM-LD	26.1756
Sample3	P75NTR	AM-LD	26.2298
Sample4	P75NTR	AM-LD	26.0295
Sample5	P75NTR	AM-LD	26.2961
Sample1	P75NTR	AM-DD	27.4013
Sample2	P75NTR	AM-DD	27.4259
Sample3	P75NTR	AM-DD	27.5065
Sample4	P75NTR	AM-DD	27.438
Sample5	P75NTR	AM-DD	27.4194
Sample1	GAPDH	AM-LD	18.5581
Sample2	GAPDH	AM-LD	18.4901
Sample3	GAPDH	AM-LD	18.5808
Sample4	GAPDH	AM-LD	18.5317
Sample5	GAPDH	AM-LD	18.7539
Sample1	GAPDH	AM-DD	19.5966
Sample2	GAPDH	AM-DD	19.5478
Sample3	GAPDH	AM-DD	19.2901
Sample4	GAPDH	AM-DD	19.4733
Sample5	GAPDH	AM-DD	19.7318
Sample	Target	Group	Cq
Sample1	GAPDH	AM-DD	20.8959
Sample2	GAPDH	AM-DD	20.2975
Sample3	GAPDH	AM-DD	20.6138
Sample4	GAPDH	AM-DD	20.2353
Sample1	ALP	AM-DD	21.802
Sample2	ALP	AM-DD	22.7657
Sample3	ALP	AM-DD	21.8465
Sample4	ALP	AM-DD	22.2659
Sample1	Msx1	AM-DD	26.6846
Sample2	Msx1	AM-DD	26.6109
Sample3	Msx1	AM-DD	26.6478
Sample4	Msx1	AM-DD	26.6293
Sample1	Dlx1	AM-DD	24.5511
Sample2	Dlx1	AM-DD	24.8127
Sample3	Dlx1	AM-DD	25.0699
Sample4	Dlx1	AM-DD	24.8112
Sample1	DMP1	AM-DD	24.7238
Sample2	DMP1	AM-DD	25.5699
Sample3	DMP1	AM-DD	24.818
Sample4	DMP1	AM-DD	25.0559
Sample1	GAPDH	AM-LD	19.3618
Sample2	GAPDH	AM-LD	19.7606
Sample3	GAPDH	AM-LD	19.4591
Sample4	GAPDH	AM-LD	19.5272
Sample1	ALP	AM-LD	22.8678
Sample2	ALP	AM-LD	22.0777
Sample3	ALP	AM-LD	22.3558
Sample4	ALP	AM-LD	22.4338
Sample1	Msx1	AM-LD	27.5409
Sample2	Msx1	AM-LD	27.4438
Sample3	Msx1	AM-LD	26.7785
Sample4	Msx1	AM-LD	27.2544
Sample1	Dlx1	AM-LD	24.9535
Sample2	Dlx1	AM-LD	25.0393
Sample3	Dlx1	AM-LD	25.4445
Sample4	Dlx1	AM-LD	25.1457
Sample1	DMP1	AM-LD	23.221
Sample2	DMP1	AM-LD	23.354
Sample3	DMP1	AM-LD	23.6448
Sample4	DMP1	AM-LD	23.4066
Sample	Target	Group	Cq
Sample1	GAPDH	AM-DD	19.6801
Sample2	GAPDH	AM-DD	20.0037
Sample3	GAPDH	AM-DD	19.9017
Sample4	GAPDH	AM-DD	19.9766
Sample1	Bmal1	AM-DD	30.0255
Sample2	Bmal1	AM-DD	29.6707
Sample3	Bmal1	AM-DD	29.8912
Sample4	Bmal1	AM-DD	29.8625
Sample1	clock	AM-DD	23.0703
Sample2	clock	AM-DD	23.2525
Sample3	clock	AM-DD	22.9551
Sample4	clock	AM-DD	23.1512
Sample1	per1	AM-DD	27.2498
Sample2	per1	AM-DD	27.3025
Sample3	per1	AM-DD	27.1902
Sample4	per1	AM-DD	27.2133
Sample1	per2	AM-DD	27.1302
Sample2	per2	AM-DD	27.0628
Sample3	per2	AM-DD	26.9226
Sample4	per2	AM-DD	27.1237
Sample1	Runx2	AM-DD	23.7497
Sample2	Runx2	AM-DD	23.7023
Sample3	Runx2	AM-DD	23.5696
Sample1	GAPDH	AM-LD	19.4166
Sample2	GAPDH	AM-LD	19.2193
Sample3	GAPDH	AM-LD	19.6733
Sample4	GAPDH	AM-LD	19.3677
Sample1	Bmal1	AM-LD	32.7066
Sample2	Bmal1	AM-LD	32.0488
Sample3	Bmal1	AM-LD	32.8088
Sample4	Bmal1	AM-LD	32.5214
Sample1	clock	AM-LD	23.344
Sample2	clock	AM-LD	23.0636
Sample3	clock	AM-LD	23.327
Sample4	clock	AM-LD	23.3905
Sample1	per1	AM-LD	27.224
Sample2	per1	AM-LD	26.8517
Sample3	per1	AM-LD	26.9586
Sample4	per1	AM-LD	27.0141
Sample1	per2	AM-LD	27.2192
Sample2	per2	AM-LD	27.4978
Sample3	per2	AM-LD	27.1444
Sample4	per2	AM-LD	26.8639
Sample1	Runx2	AM-LD	23.9469
Sample2	Runx2	AM-LD	23.9532
Sample3	Runx2	AM-LD	23.8567
Sample	Target	Group	Cq
Sample1	GAPDH	DD	19.847
Sample2	GAPDH	DD	20.1248
Sample3	GAPDH	DD	20.0554
Sample1	mage-d1	DD	20.2606
Sample2	mage-d1	DD	20.2816
Sample3	mage-d1	DD	20.4186
Sample1	dspp	DD	16.7534
Sample2	dspp	DD	16.6906
Sample3	dspp	DD	16.9299
Sample1	col1	DD	13.4593
Sample2	col1	DD	13.4121
Sample3	col1	DD	13.3915
Sample1	GAPDH	DL	20.2419
Sample2	GAPDH	DL	20.0279
Sample3	GAPDH	DL	20.0454
Sample1	mage-d1	DL	20.2957
Sample2	mage-d1	DL	20.2513
Sample3	mage-d1	DL	20.2333
Sample1	dspp	DL	16.3543
Sample2	dspp	DL	16.4954
Sample3	dspp	DL	16.627
Sample1	col1	DL	14.4824
Sample2	col1	DL	14.242
Sample3	col1	DL	14.2269
