# Supplementary material for: A potential role of p75NTR in the regulation of circadian rhythm and incremental growth lines during tooth development
Source: Front Physiol. 2022 Sep 23;13:981311. doi: 10.3389/fphys.2022.981311 (PMC9539461; doi:10.3389/fphys.2022.981311)
Supplement: Supplementary file 1 [file DataSheet1.ZIP › supplimengtary/FIG.5/Fig.5 PM.xlsx]

## Sheet: Sheet1
Sample	Target	Group	Cq
Sample1	GAPDH	PM-DD	17.7142
Sample2	GAPDH	PM-DD	17.5672
Sample3	GAPDH	PM-DD	17.6208
Sample4	GAPDH	PM-DD	17.5932
Sample5	GAPDH	PM-DD	17.7385
Sample1	P75NTR	PM-DD	25.0697
Sample2	P75NTR	PM-DD	25.0388
Sample3	P75NTR	PM-DD	25.1712
Sample4	P75NTR	PM-DD	25.1013
Sample5	P75NTR	PM-DD	25.1135
Sample1	GAPDH	PM-LD	17.3596
Sample2	GAPDH	PM-LD	17.2263
Sample3	GAPDH	PM-LD	17.3084
Sample4	GAPDH	PM-LD	17.2062
Sample5	GAPDH	PM-LD	17.3077
Sample1	P75NTR	PM-LD	25.1401
Sample2	P75NTR	PM-LD	25.0064
Sample3	P75NTR	PM-LD	25.2208
Sample4	P75NTR	PM-LD	25.1353
Sample5	P75NTR	PM-LD	25.1067
Sample	Target	Group	Cq
Sample1	MSX1	PM-DD	30.938
Sample2	MSX1	PM-DD	29.8861
Sample3	MSX1	PM-DD	30.4121
Sample1	Dlx1	PM-DD	26.903
Sample2	Dlx1	PM-DD	26.582
Sample3	Dlx1	PM-DD	26.8452
Sample4	Dlx1	PM-DD	26.7698
Sample5	Dlx1	PM-DD	26.7616
Sample1	DMP1	PM-DD	27.1546
Sample2	DMP1	PM-DD	26.8848
Sample3	DMP1	PM-DD	26.7803
Sample1	GAPDH	PM-DD	20.6178
Sample2	GAPDH	PM-DD	20.5199
Sample3	GAPDH	PM-DD	20.9177
Sample1	PER1	PM-DD	27.3033
Sample2	PER1	PM-DD	27.2853
Sample3	PER1	PM-DD	27.2672
Sample1	PER2	PM-DD	29.2556
Sample2	PER2	PM-DD	29.1137
Sample3	PER2	PM-DD	29.2781
Sample1	ALP	PM-DD	23.1346
Sample2	ALP	PM-DD	22.5808
Sample3	ALP	PM-DD	22.8021
Sample1	CLOCK	PM-DD	24.9453
Sample2	CLOCK	PM-DD	24.6887
Sample3	CLOCK	PM-DD	24.9209
Sample1	runx2	PM-DD	26.2279
Sample2	runx2	PM-DD	26.152
Sample3	runx2	PM-DD	26.0762
Sample1	Bmal1	PM-DD	27.4502
Sample2	Bmal1	PM-DD	27.4108
Sample3	Bmal1	PM-DD	27.4895
Sample1	MSX1	PM-LD	27.8447
Sample2	MSX1	PM-LD	27.3082
Sample3	MSX1	PM-LD	27.4162
Sample1	Dlx1	PM-LD	29.2077
Sample2	Dlx1	PM-LD	28.9474
Sample3	Dlx1	PM-LD	29.2111
Sample1	DMP1	PM-LD	25.3438
Sample2	DMP1	PM-LD	25.3563
Sample3	DMP1	PM-LD	25.4446
Sample1	GAPDH	PM-LD	19.56
Sample2	GAPDH	PM-LD	19.7776
Sample3	GAPDH	PM-LD	19.3425
Sample1	PER1	PM-LD	27.7621
Sample2	PER1	PM-LD	27.646
Sample3	PER1	PM-LD	27.6386
Sample1	PER2	PM-LD	30.2848
Sample2	PER2	PM-LD	30.5559
Sample3	PER2	PM-LD	30.0137
Sample1	ALP	PM-LD	22.8128
Sample2	ALP	PM-LD	22.7992
Sample3	ALP	PM-LD	22.9689
Sample4	ALP	PM-LD	22.8217
Sample1	CLOCK	PM-LD	27.3474
Sample2	CLOCK	PM-LD	27.1935
Sample3	CLOCK	PM-LD	26.7121
Sample1	runx2	PM-LD	27.0492
Sample2	runx2	PM-LD	27.3395
Sample3	runx2	PM-LD	27.3237
Sample1	Bmal1	PM-LD	29.9357
Sample2	Bmal1	PM-LD	29.581
Sample3	Bmal1	PM-LD	30.0912
Sample	Target	Group	Cq
Sample1	GAPDH	DL	17.6557
Sample2	GAPDH	DL	17.6606
Sample3	GAPDH	DL	17.7357
Sample1	MAGE-D1	DL	21.001
Sample2	MAGE-D1	DL	21.0006
Sample3	MAGE-D1	DL	20.9867
Sample1	COL1	DL	17.3688
Sample2	COL1	DL	17.2834
Sample3	COL1	DL	17.1413
Sample1	DSPP	DL	15.5577
Sample2	DSPP	DL	15.7896
Sample3	DSPP	DL	15.5262
Sample1	GAPDH	DD	18.8723
Sample2	GAPDH	DD	19.0928
Sample3	GAPDH	DD	18.9554
Sample1	MAGE-D1	DD	21.9347
Sample2	MAGE-D1	DD	21.7569
Sample3	MAGE-D1	DD	21.8138
Sample1	COL1	DD	17.9188
Sample2	COL1	DD	18.0091
Sample3	COL1	DD	17.9974
Sample1	DSPP	DD	17.7742
Sample2	DSPP	DD	17.9012
Sample3	DSPP	DD	18.0645
