# Supplementary material for: A potential role of p75NTR in the regulation of circadian rhythm and incremental growth lines during tooth development
Source: Front Physiol. 2022 Sep 23;13:981311. doi: 10.3389/fphys.2022.981311 (PMC9539461; doi:10.3389/fphys.2022.981311)
Supplement: Supplementary file 1 [file DataSheet1.ZIP › supplimengtary/FIG.6/Fig.6.xlsx]

## Sheet: Sheet1
Sample	Target	Group	Cq
Sample1	GAPDH	KO	19.0868
Sample2	GAPDH	KO	19.0291
Sample3	GAPDH	KO	19.1953
Sample1	GAPDH	WT	21.6469
Sample2	GAPDH	WT	21.5526
Sample3	GAPDH	WT	21.5641
Sample1	clock	KO	23.5613
Sample2	clock	KO	23.4814
Sample3	clock	KO	23.9125
Sample1	clock	WT	26.2121
Sample2	clock	WT	26.1826
Sample3	clock	WT	26.1538
Sample1	per1	KO	28.3091
Sample2	per1	KO	28.2466
Sample3	per1	KO	28.6343
Sample1	per1	WT	31.1751
Sample2	per1	WT	30.9765
Sample3	per1	WT	31.2168
Sample1	per2	KO	27.8839
Sample2	per2	KO	27.9378
Sample3	per2	KO	28.0549
Sample1	per2	WT	30.7176
Sample2	per2	WT	30.3155
Sample3	per2	WT	31.5302
Sample	Target	Group	Cq
Sample1	GAPDH	KO	18.7804
Sample2	GAPDH	KO	18.8423
Sample3	GAPDH	KO	18.8605
Sample1	GAPDH	WT	21.5248
Sample2	GAPDH	WT	21.6437
Sample3	GAPDH	WT	21.5505
Sample1	bmal1	KO	28.7595
Sample2	bmal1	KO	28.8458
Sample3	bmal1	KO	29.0428
Sample1	bmal1	WT	29.308
Sample2	bmal2	WT	29.3745
Sample3	bmal3	WT	29.163
Sample	Target	Group	Cq
Sample1	GAPDH	KO	18.4373
Sample2	GAPDH	KO	18.4939
Sample3	GAPDH	KO	18.6356
Sample1	GAPDH	WT	20.365
Sample2	GAPDH	WT	20.2556
Sample3	GAPDH	WT	20.3833
Sample1	P75NTR	KO	34.0348
Sample2	P75NTR	KO	34.0223
Sample3	P75NTR	KO	34.0959
Sample1	P75NTR	WT	33.4231
Sample2	P75NTR	WT	33.3385
Sample3	P75NTR	WT	33.4858
Sample1	RUNX2	KO	22.5406
Sample2	RUNX2	KO	22.6299
Sample3	RUNX2	KO	22.5718
Sample1	RUNX2	WT	24.8106
Sample2	RUNX2	WT	24.8493
Sample3	RUNX2	WT	24.9193
Sample1	DMP1	KO	22.9601
Sample2	DMP1	KO	23.124
Sample3	DMP1	KO	23.1929
Sample1	DMP1	WT	24.6721
Sample2	DMP1	WT	24.5164
Sample3	DMP1	WT	24.7582
Sample	Target	Sample	Cq
Sample1	GAPDH	KO	20.0185
Sample2	GAPDH	KO	19.9325
Sample3	GAPDH	KO	20.0547
Sample4	GAPDH	KO	20.2639
Sample5	GAPDH	KO	19.9688
Sample6	GAPDH	KO	20.0299
Sample1	MSX1	KO	32.0121
Sample2	MSX1	KO	31.7781
Sample3	MSX1	KO	31.7036
Sample4	MSX1	KO	31.8711
Sample1	DLX1	KO	27.2726
Sample2	DLX1	KO	27.4807
Sample3	DLX1	KO	27.4784
Sample4	DLX1	KO	27.7094
Sample1	ALP	KO	24.7655
Sample2	ALP	KO	24.5313
Sample3	ALP	KO	24.6218
Sample4	ALP	KO	24.7995
Sample5	ALP	KO	24.6933
Sample6	ALP	KO	24.9449
Sample1	GAPDH	WT	19.8852
Sample2	GAPDH	WT	19.6168
Sample3	GAPDH	WT	19.6908
Sample4	GAPDH	WT	19.6626
Sample5	GAPDH	WT	19.7146
Sample6	GAPDH	WT	19.8218
Sample1	MSX1	WT	31.4123
Sample2	MSX1	WT	31.1889
Sample3	MSX1	WT	31.2919
Sample4	MSX1	WT	31.3141
Sample1	DLX1	WT	27.0452
Sample2	DLX1	WT	27.1284
Sample3	DLX1	WT	27.1105
Sample4	DLX1	WT	27.0749
Sample5	DLX1	WT	27.116
Sample1	ALP	WT	23.9193
Sample2	ALP	WT	23.5399
Sample3	ALP	WT	23.8276
Sample4	ALP	WT	23.955
Sample5	ALP	WT	24.0177
Sample6	ALP	WT	24.2578
Sample	Target	Sample	Cq
Sample1	GAPDH1	KO	18.6022
Sample2	GAPDH1	KO	18.8062
Sample3	GAPDH1	KO	18.9007
Sample1	mage-d11	KO	21.346
Sample2	mage-d11	KO	21.4911
Sample3	mage-d11	KO	21.5931
Sample1	dspp1	KO	16.3458
Sample2	dspp1	KO	16.5176
Sample3	dspp1	KO	16.5764
Sample1	col11	KO	14.0585
Sample2	col11	KO	14.191
Sample3	col11	KO	14.3689
Sample1	GAPDH1	WT	19.163
Sample2	GAPDH1	WT	19.2524
Sample3	GAPDH1	WT	19.2131
Sample1	mage-d11	WT	21.827
Sample2	mage-d11	WT	21.7657
Sample3	mage-d11	WT	21.7929
Sample1	dspp1	WT	15.8782
Sample2	dspp1	WT	15.9243
Sample3	dspp1	WT	15.9489
Sample1	col11	WT	14.0104
Sample2	col11	WT	13.948
Sample3	col11	WT	13.9182
