# Supplementary material for: A potential role of p75NTR in the regulation of circadian rhythm and incremental growth lines during tooth development
Source: Front Physiol. 2022 Sep 23;13:981311. doi: 10.3389/fphys.2022.981311 (PMC9539461; doi:10.3389/fphys.2022.981311)
Supplement: Supplementary file 1 [file DataSheet1.ZIP › supplimengtary/FIG.7/Fig.7.xlsx]

## Sheet: Sheet1
Sample	Target	Group	Cq
Sample1	GAPDH	OE-NC	19.164
Sample2	GAPDH	OE-NC	19.0882
Sample3	GAPDH	OE-NC	19.1528
Sample1	MSX1	OE-NC	31.0631
Sample2	MSX1	OE-NC	31.2361
Sample3	MSX1	OE-NC	31.6353
Sample1	DLX1	OE-NC	28.1505
Sample2	DLX1	OE-NC	27.8521
Sample3	DLX1	OE-NC	28.0799
Sample1	DMP1	OE-NC	35.8102
Sample2	DMP1	OE-NC	35.7196
Sample3	DMP1	OE-NC	35.283
Sample1	GAPDH	OE-75	17.743
Sample2	GAPDH	OE-75	18.1505
Sample3	GAPDH	OE-75	18.0434
Sample1	MSX1	OE-75	29.0099
Sample2	MSX1	OE-75	28.9849
Sample3	MSX1	OE-75	28.9547
Sample1	DLX1	OE-75	26.9709
Sample2	DLX1	OE-75	26.971
Sample3	DLX1	OE-75	26.835
Sample1	DMP1	OE-75	35.526
Sample2	DMP1	OE-75	35.5808
Sample3	DMP1	OE-75	35.5534
Sample	Target	Group	Cq
Sample1	GAPDH	OE-NC	19.1299
Sample2	GAPDH	OE-NC	19.0073
Sample3	GAPDH	OE-NC	19.0321
Sample4	GAPDH	OE-NC	19.1759
Sample5	GAPDH	OE-NC	18.9113
Sample6	GAPDH	OE-NC	19.0991
Sample1	GAPDH	OE-75	19.6641
Sample2	GAPDH	OE-75	19.4629
Sample3	GAPDH	OE-75	19.3206
Sample4	GAPDH	OE-75	19.3728
Sample5	GAPDH	OE-75	19.573
Sample6	GAPDH	OE-75	19.5841
Sample1	p75ntr	OE-NC	36.9367
Sample2	p75ntr	OE-NC	36.7012
Sample3	p75ntr	OE-NC	36.8189
Sample1	p75ntr	OE-75	30.4589
Sample2	p75ntr	OE-75	29.949
Sample3	p75ntr	OE-75	30.1406
Sample4	p75ntr	OE-75	30.4373
Sample5	p75ntr	OE-75	30.3027
Sample6	p75ntr	OE-75	30.1025
Sample1	RUNX2	OE-NC	26.5874
Sample2	RUNX2	OE-NC	26.7524
Sample3	RUNX2	OE-NC	26.7774
Sample4	RUNX2	OE-NC	26.6066
Sample5	RUNX2	OE-NC	26.5438
Sample1	RUNX2	OE-75	26.4296
Sample2	RUNX2	OE-75	26.2147
Sample3	RUNX2	OE-75	26.3686
Sample4	RUNX2	OE-75	26.6833
Sample5	RUNX2	OE-75	26.6135
Sample6	RUNX2	OE-75	26.4741
Sample1	Bmal1	OE-NC	29.6929
Sample2	Bmal1	OE-NC	29.4254
Sample3	Bmal1	OE-NC	30.1021
Sample4	Bmal1	OE-NC	30.07
Sample5	Bmal1	OE-NC	29.7568
Sample6	Bmal1	OE-NC	29.2462
Sample1	Bmal1	OE-75	29.0897
Sample2	Bmal1	OE-75	29.418
Sample3	Bmal1	OE-75	29.581
Sample4	Bmal1	OE-75	29.5507
Sample5	Bmal1	OE-75	29.3231
Sample1	clock	OE-NC	25.4093
Sample2	clock	OE-NC	25.3443
Sample3	clock	OE-NC	25.3622
Sample4	clock	OE-NC	25.3637
Sample5	clock	OE-NC	25.3199
Sample6	clock	OE-NC	25.3078
Sample1	clock	OE-75	24.8509
Sample2	clock	OE-75	24.7091
Sample3	clock	OE-75	24.9734
Sample4	clock	OE-75	25.0131
Sample5	clock	OE-75	25.1686
Sample6	clock	OE-75	24.9961
Sample1	per1	OE-NC	29.6671
Sample2	per1	OE-NC	29.7678
Sample3	per1	OE-NC	29.4857
Sample4	per1	OE-NC	29.8965
Sample5	per1	OE-NC	29.4915
Sample6	per1	OE-NC	29.8208
Sample1	per1	OE-75	29.7035
Sample2	per1	OE-75	29.4255
Sample3	per1	OE-75	30.0988
Sample4	per1	OE-75	30.2233
Sample5	per1	OE-75	30.1463
Sample6	per1	OE-75	29.9435
Sample1	per2	OE-NC	29.3612
Sample2	per2	OE-NC	29.0567
Sample3	per2	OE-NC	29.3455
Sample4	per2	OE-NC	29.2579
Sample1	per2	OE-75	29.825
Sample2	per2	OE-75	29.3885
Sample3	per2	OE-75	29.5969
Sample4	per2	OE-75	29.7616
Sample5	per2	OE-75	29.9498
Sample	Target	Group	Cq
Sample1	GAPDH	OE-NC	19.4888
Sample2	GAPDH	OE-NC	19.9695
Sample3	GAPDH	OE-NC	19.589
Sample4	GAPDH	OE-NC	19.7402
Sample1	ALP	OE-NC	33.5778
Sample2	ALP	OE-NC	33.2769
Sample3	ALP	OE-NC	33.2568
Sample1	GAPDH	OE-75	19.4607
Sample2	GAPDH	OE-75	19.6632
Sample3	GAPDH	OE-75	19.3667
Sample4	GAPDH	OE-75	19.9821
Sample1	ALP	OE-75	33.6659
Sample2	ALP	OE-75	33.6141
Sample3	ALP	OE-75	33.64
Sample	Target	Group	Cq
Sample1	GAPDH	75	17.9774
Sample2	GAPDH	75	18.1385
Sample3	GAPDH	75	18.1111
Sample1	mage-d1	75	21.585
Sample2	mage-d1	75	21.5217
Sample3	mage-d1	75	21.6605
Sample1	dspp	75	35.3202
Sample2	dspp	75	34.3573
Sample3	dspp	75	34.8387
Sample1	col1	75	18.0198
Sample2	col1	75	18.1035
Sample3	col1	75	18.133
Sample1	GAPDH	NC	17.4094
Sample2	GAPDH	NC	17.3704
Sample3	GAPDH	NC	17.0915
Sample1	mage-d1	NC	21.0403
Sample2	mage-d1	NC	21.0086
Sample3	mage-d1	NC	20.9368
Sample1	dspp	NC	30.9661
Sample2	dspp	NC	31.0268
Sample3	dspp	NC	31.39
Sample1	col1	NC	17.7324
Sample2	col1	NC	17.4499
Sample3	col1	NC	17.3547
